# Supplementary material for: Preparation of Poly(vinyl Alcohol) Microparticles for Freeze Protection of Sensitive Fruit Crops
Source: Polymers (Basel). 2022 Jun 16;14(12):2452. doi: 10.3390/polym14122452 (PMC9228911; doi:10.3390/polym14122452)
Supplement: Supplementary file 1 [file polymers-14-02452-s001.zip]

Archive with 1 entries (1 files):
- polymers-1764875-supplementary.pdf
